# Supplementary material for: Indole derivatives ameliorated the methamphetamine-induced depression and anxiety via aryl hydrocarbon receptor along “microbiota-brain” axis
Source: Gut Microbes. 2025 Feb 25;17(1):2470386. doi: 10.1080/19490976.2025.2470386 (PMC11864316; doi:10.1080/19490976.2025.2470386)
Supplement: Supplemental Material [file KGMI_A_2470386_SM5096.zip]

Archive with 2 entries (2 files):
- revised Supplementary Materials .docx
- Supplementary Materials .docx
